# Supplementary material for: Genomic Insights into the Molecular Basis of Broad Host Adaptability of the Entomopathogenic Fungus Conidiobolus coronatus (Entomophthoromycotina)
Source: J Fungi (Basel). 2025 Aug 19;11(8):600. doi: 10.3390/jof11080600 (PMC12387763; doi:10.3390/jof11080600)
Supplement: Supplementary file 1 [file jof-11-00600-s001.zip]

Archive with 1 entries (1 files):
- jof-3761496-supplementary.pdf
